# Supplementary material for: EZH2 and Endometrial Cancer Development: Insights from a Mouse Model
Source: Cells. 2022 Mar 7;11(5):909. doi: 10.3390/cells11050909 (PMC8909840; doi:10.3390/cells11050909)
Supplement: Supplementary file 1 [file cells-11-00909-s001.zip]

Archive with 1 entries (1 files):
- cells-1590131-supplementary.pdf
